# Supplementary material for: Exploring Health Behaviours, Attitudes and Beliefs of Women and Men during the Preconception and Interconception Periods: A Cross-Sectional Study of Adults on the Island of Ireland
Source: Nutrients. 2023 Sep 1;15(17):3832. doi: 10.3390/nu15173832 (PMC10490475; doi:10.3390/nu15173832)
Supplement: Supplementary file 1 [file nutrients-15-03832-s001.zip]

Archive with 1 entries (1 files):
- nutrients-2581186-supplementary.pdf
